# Supplementary material for: Proteomic profiling of gastric cancer with peritoneal metastasis identifies a protein signature associated with immune microenvironment and patient outcome
Source: Gastric Cancer. 2023 Mar 17;26(4):504–16. doi: 10.1007/s10120-023-01379-0 (PMC10284991; doi:10.1007/s10120-023-01379-0)
Supplement: Supplementary file 1 — Supplementary file1 (XLSX 30 KB) [file 10120_2023_1379_MOESM1_ESM.xlsx]

## Sheet: Table S1
Table S1. Patient characteristics
Sample number	Age (years)	Sex	BMI	Performance status	Lauren classification	TCGA classification (1=EBV, 2=MSI, 3=CIN, 4=GS)	ZJU classification (1=subtype 1, 2=subtype 2, 3=subtype 3, 4=subtype 4, see ref.)	Primary-WES	Primary-TMT	PM-WES	PM-TMT	PM sample type (T:tissue, MA:malignant ascites)	Tumor purity (T/M for subjects with PM sample)	Tumor Location (1=upper 2=middle 3=distal 4=total 5=remnant)	Lymphovascular invasion (0=negative, 1=positive)	T	N	M	AJCC stage (8th edition)	Overall survival (months)	Vital Status (0=alive, 1=deceased)	Metastatic site (1=peritoneum, 2=liver, 3=bone)	Response to first-line treatment	Perioperative treatment details (1st: first-line; 2nd: second-line)	OP type (1=TG, 2=STG, 3=Palliative surgery, 4=Resection of remnant stomach)	HER2 status	Signet ring cell	Predicted PM risk
Con-1	51	F	21.2	0	Diffuse	4	3	Yes	Yes				0.2	3	1	3	3a	0	IIIB	37	1	3		SOX	2	0	1	LowRisk
Con-2	70	M	21.7	0	Intestinal	3	1	Yes	Yes				1	1	0	3	3a	0	IIIB	65	0			SOX	1	0	0	LowRisk
Con-3	49	M	19.3	0	Intestinal	1	4	Yes	Yes				1	5	0	4b	3a	0	IIIC	68	0			SOX (preoperative C3 + postoperative C5)	4	0	0	LowRisk
Con-4	38	M	18.8	0	Diffuse	4	3	Yes	Yes				0.2	2	1	3	3a	0	IIIB	30	0			SPA	1	0	1	LowRisk
Con-5	58	M	20.5	0	Diffuse	4	3	Yes	Yes				<0.1	3	1	2	3b	0	IIIB	70	0			SOX	2	0	1	LowRisk
Con-6	70	M	22.7	0	Intestinal	3	1	Yes	Yes				0.5	1	1	3	3b	0	IIIC	43	1	2		1st:SPA, 2nd:5-FU+Taxol	1	0	0	LowRisk
Meta-1	69	M	20.6	0	Diffuse	4	3	Yes	Yes	Yes	Yes	MA	0.99/0.39	3	1	3	3a	0	IIIB	11	1	1		1st SOX, 2nd taxol + PD-1 iv. + cisplatin+Bevacizumab ip.	2	0	0	HighRisk
Meta-2	61	F	19.2	0	Diffuse	4	4	Yes	Yes	Yes	No	T	0.25/0.97	4	1	3	3b	0	IIIC	13	1	1		SPA	1	0	1	HighRisk
Meta-3	47	F	18.9	0	Mixed	NA	NA	No	Yes	No	Yes (two samples at 10, 24 months after surgery)	MA	NA	2	1	3	3a	0	IIIB	28	1	1, 3		1st: SPA+taxel ip., 2nd: Xelox+PD1	1	0	0	HighRisk
Meta-4	52	F	18.6	0	Mixed	4	4	Yes	No	Yes	No	T	0.2/0.34	3	1	3	3a	0	IIIB	39	1	1		1st: SOX 2nd: taxol + PD-1	2	0	0	NA
Meta-5	65	M	20.2	0	Diffuse	4	4	Yes	No	Yes	No	T	0.2/0.27	2	0	4a	0	0	IIB	48	1	1		SOX	1	0	0	NA
Meta-6	70	M	22.2	0	Mixed	3	1	Yes	Yes	Yes	Yes	MA	1/1	3	0	4a	1	0	IIIA	24	1	1		1st: SOX 2nd: Taxol iv. + Bevacizumab ip.	2	0	0	HighRisk
Syn-01	42	M	21	0	Diffuse	4	4	Yes	Yes	No	No		1	3	1	4a	3a	1	IV	5	1	1		SOX	3	0	1	HighRisk
Syn-02	71	M	20.4	0	Diffuse	3	1	Yes	Yes	No	No		1	3	1	4a	2	1	IV	21	1	1		SOX	3	0	1	LowRisk
Syn-03	50	F	19.9	0	Mixed	4	3	Yes	Yes	No	No		0.5	4	1	4a	3b	1	IV	9	1	1		SP + cisplatin ip.	3	0	0	HighRisk
Syn-04	54	M	21.2	0	Diffuse	3	2	Yes	Yes	No	No		1	2	1	3	3b	1	IV	3	1	1	PR	SOX (preoperative C6 + postoperative C2)	3	0	0	HighRisk
Syn-05	70	M	18.9	0	Intestinal	4	3	Yes	Yes	No	No		1	2	1	4b	2	1	IV	25	1	1	PR	SOX (preoperative C4 + postoperative C4)	3	0	0	LowRisk
Syn-06	41	F	20.3	0	Diffuse	4	4	Yes	No	No	No		1	3	1	3	3b	1	IV	28	0	1		SPA	3	0	1	NA
Syn-07	51	F	19.5	0	Diffuse	4	4	Yes	Yes	No	No		1	4	1	4a	3a	1	IV	8	1	1	PR	SOX (preoperative C6 + postoperative C2)	1	0	0	HighRisk
Syn-08	73	M	21.8	1	Mixed	3	4	Yes	Yes	No	No		0.97	3	1	4a	2	1	IV	39	1	1		Postoperative S-1 monotherapy	3	0	0	LowRisk
Syn-09	63	M	22.5	0	Mixed	3	3	Yes	Yes	No	No		0.99	2	1	3	2	1	IV	13	1	1	PD	SOX (preoperative C3)	3	0	0	HighRisk
Syn-10	72	M	22	0	Diffuse	3	2	Yes	Yes	Yes	No	T	0.8/0.3	2	0	3	3a	1	IV	48	1	1	SD	SOX (preoperative C3 + postoperative C4) 2nd: everolimus+PD-1	3	0	0	HighRisk
Syn-11	66	F	19	0	Diffuse	4	4	Yes	Yes	Yes	No	T	0.94/0.29	3	1	4a	3b	1	IV	16	1	1		Postoperative S-1 + PD1	3	0	1	HighRisk
Syn-12	77	F	17.9	1	Intestinal	3	4	Yes	No	Yes	No	MA	0.32/0.38	2	0	0	0	0	(yp 0)	9	1	1	pCR	Preoperative SOX + PD1 + cisplatin ip.	1	0	0	NA
Syn-13	78	M	24	1	Mixed	4	2	Yes	No	Yes	No	T	0.47/0.44	3	1	4a	2	1	IV	5	0	1		Postoperative S-1 monotherapy	3	1	0	NA

## Sheet: Table S2
Table S2. List of proteins enriched in PM samples
Protein name	NCBI gene ID	M enrichment score
RPAP3	79657	0.5
PTBP1	5725	0.75
ARID1B	57492	0.5
FCGR2B	2213	0.6
AFM	173	0.6
HSPB11	51668	0.95
GSTP1	2950	0.6
WBP11	51729	0.5
MAPRE3	22924	0.7
RRN3	54700	0.5
FETUB	26998	0.65
SUPT16H	11198	0.5
ATP5F1D	513	0.55
MTAP	4507	0.5
DDT	1652	0.55
RBX1	9978	0.7
LGMN	5641	0.5
PNN	5411	0.5
HNF4A	3172	0.65
COTL1	23406	0.55
NSMCE4A	54780	0.65
RPL19	6143	0.75
CBX1	10951	0.5
GOSR1	9527	0.6
EFTUD2	9343	0.5
SIAE	54414	0.55
VNN1	8876	0.55
BYSL	705	0.5
LMNB1	4001	0.75
DOK1	1796	0.6
ORC4	5000	0.5
AKR1A1	10327	0.7
PRDX6	9588	0.5
SERPINC1	462	0.5
CPN1	1369	0.75
KDM3B	51780	0.5
SMU1	55234	0.5
HVCN1	84329	0.5
CDKN2C	1031	0.6
RNF114	55905	0.5
DEK	7913	0.5
F10	2159	0.55
COX6B1	1340	0.55
ATP6V1F	9296	0.75
TMOD2	29767	0.7
PUDP	8226	0.7
TRIM21	6737	0.5
CDK7	1022	0.65
AGTPBP1	23287	0.7
HNRNPA1	3178	0.5
AGT	183	0.6
DHX9	1660	0.5
DAB2IP	153090	0.5
ARPC5L	81873	0.7
GTF2A2	2958	0.55
FCN3	8547	0.65
UFC1	51506	0.5
C1orf35	79169	0.75
PARP1	142	0.5
LBR	3930	0.7
RASA1	5921	0.5
NFIB	4781	0.5
MTA2	9219	0.5
HNMT	3176	0.7
TMEM263	90488	0.55
TMEM45B	120224	0.65
SMARCA5	8467	0.5
DBI	1622	0.95
CNOT11	55571	0.5
CCAR2	57805	0.75
OMA1	115209	0.5
CLEC3B	7123	0.7
TRA2A	29896	0.5
FABP5	2171	0.6
KMT2D	8085	0.55
SERPINA6	866	0.55
ACYP2	98	0.5
KYAT1	883	0.6
LRG1	116844	0.65
RSL1D1	26156	0.5
CYP4F11	57834	0.75
GNG12	55970	0.9
ADCK5	203054	0.6
LRRC25	126364	0.65
PAWR	5074	0.7
EWSR1	2130	0.6
SF3A3	10946	0.5
TENT5C	54855	0.55
HMCES	56941	0.5
H1-5	3009	0.6
SP1	6667	0.6
RPS23	6228	0.5
POFUT2	23275	0.65
NHLRC3	387921	0.7
APOD	347	0.65
ARID2	196528	0.7
PPIA	5478	0.5
ADARB1	104	0.6
RPS26	6231	0.6
RPL23A	6147	0.65
RPL10A	4736	0.5
OSTC	58505	0.55
STKLD1	169436	0.7
RPL39	6170	0.5
RING1	6015	0.5
SDHD	6392	0.55
IGKV4-1	28908	0.5
IGHV3-49	28423	0.65
ANG	283	0.65
DDX3X	1654	0.5
ORM2	5005	0.65
ORM1	5004	0.5
RPS28	6234	0.55
MIF	4282	0.7
NAIP	4671	0.8
PRKDC	5591	0.5
THTPA	79178	0.7
IGHV3-30	28439	0.65

## Sheet: Table S3
Table S3. GO and KEGG analysis of DEPs.
Category	Term	Count	%	PValue	List Total	Pop Hits	Pop Total	Fold Enrichment	Bonferroni	Benjamini	FDR	Gene names
GOTERM_CC_DIRECT	GO:0070062~extracellular exosome	126	20.1923	3.35361e-13	604	2218	20562	1.93392	1.89165e-10	1.89143e-10	1.81765e-10	DSC2,DNAJB9,TTR,CLIC3,ANXA1,KRT5,ITGA1,RAB17,PRELP,MYH9,ASS1,SLC2A4,SLC9A3,SEMA3C,KNG1,SERPINA1,C4A,SERPINC1,HSP90AB1,MGP,EPX,TXNDC5,SULT2B1,FSCN1,LDHAL6A,HIRA,LYVE1,DES,GSTA3,PLG,PPP1CA,FAS,FAM20C,STMN1,PPL,DSTN,WARS1,SEC14L2,RACGAP1,PLCB1,SERPINA7,ACTA2,ACTG1,HSPH1,NT5E,HSPA6,CALML3,LAMA5,TBC1D10A,GGACT,SPEN,PLOD2,PDCD6IP,CD38,PRG2,WFDC2,CRABP2,BTD,PRPH,COL12A1,PTPN6,NAMPT,RNASE2,LAMB2,HLA-DRB1…
GOTERM_CC_DIRECT	GO:0005615~extracellular space	100	16.0256	2.83361e-08	604	1938	20562	1.75661	1.59814e-05	7.99079e-06	7.67909e-06	OLFML1,DPYSL3,SULF2,TTR,ANXA1,IGLV1-47,TPSAB1,SSH2,F7,PRELP,GAST,SLIT3,FAM3A,SEMA3C,RTN3,KNG1,SERPINA1,C4A,TFPI,SERPINC1,WNT2B,EPX,AFP,S100B,PLG,FAM20C,CBR3,ESF1,SERPINA7,ACTA2,ACTG1,CPB1,LAMA5,COL28A1,TGS1,PLBD1,TNFRSF11B,CD180,WFDC2,BTD,IGFBP1,CSTA,MYDGF,COL12A1,NAMPT,RNASE2,HLA-DRB1,OGN,CCK,ATP5PF,RNASE4,THBS4,PI16,ZG16B,FRZB,CSTB,CPZ,CPA2,APCS,SFN,COL4A6,POSTN,MS4A1,TFF3,SIL1,SLIT1,CKB,RNASE3…
GOTERM_CC_DIRECT	GO:0005829~cytosol	216	34.6154	7.81583e-07	604	5510	20562	1.33454	0.000440716	0.000146938	0.000141206	DPYSL3,FLNC,NCBP2,ATG13,PSTPIP2,DENND5B,TRIM32,FBXW2,TACC3,PPIG,MYH9,FERMT1,EXOSC1,BCL2L1,SYNPO2,PPP1R1B,NCALD,GSTZ1,SULT2B1,FSCN1,S100B,PLA2G4C,GSTA3,RPL37,ATF7IP,PPP1CA,NCF2,FAS,ARHGEF10,SULT1A1,KRT4,AFAP1L2,PPL,STAMBPL1,DENND1C,ARHGAP9,MYL9,WARS1,SEC14L2,NOP53,PPCS,ACTA2,NT5E,ALOX5AP,SNX14,TYMP,GTF2E1,MTTP,GBP1,ATOX1,LPXN,PFKM,PDCD6IP,VSNL1,TACC1,RCC2,C1orf198,PTPN6,WDR24,PPP1R12B,UBXN1,FGFR1O…
GOTERM_BP_DIRECT	GO:0098609~cell-cell adhesion	23	3.6859	8.51416e-08	589	190	19308	3.96822	0.000233005	0.000232947	0.000232862	TJP3,NEGR1,DSC2,DSP,LAMA5,CDC42EP1,TRIM29,PPP1CA,ANXA1,LIMS2,PKP2,JUP,ITGA7,ITGA1,STXBP6,LIMS1,TNXB,MYH9,CNTN1,SOX9,ICAM1,CSTA,COL14A1
GOTERM_CC_DIRECT	GO:0005788~endoplasmic reticulum lumen	26	4.16667	4.32957e-06	604	306	20562	2.89255	0.0024389	0.000505233	0.000485525	MYDGF,COL12A1,DNAJB9,LAMB2,FAM20C,FN1,MZB1,F7,COL14A1,COL28A1,KNG1,COL4A6,MTTP,COLGALT2,C4A,SERPINA1,SERPINC1,P3H1,SIL1,MELTF,MSLN,TXNDC5,AFP,ALB,P4HA1,IGFBP1
GOTERM_CC_DIRECT	GO:0005783~endoplasmic reticulum	62	9.9359	4.47902e-06	604	1142	20562	1.84822	0.00252298	0.000505233	0.000485525	MYDGF,SULF2,KDELR1,DNAJB9,MSRB3,MOGAT2,UBXN1,OGN,THBS4,SLC26A6,SRPX,UTP15,TMTC4,PIEZO1,ASS1,SERAC1,CD3E,RTN3,SRPK1,ZFAND2B,RPL36A,SERPINA1,BCL2L1,TFPI,PKD2,DUOXA2,SIL1,TM7SF2,TLCD3A,TXNDC5,SULT2B1,CERS6,LYNX1,LOXL2,CAVIN1,REEP6,CALCRL,RHBDD1,MYOC,TCL1A,ST6GAL1,PTGIS,ALOX5AP,MTTP,CPEB4,AOC3,PLOD2,SELENOS,CEL,TRAPPC6A,P3H1,HLA-A,MGAT4B,CRABP2,P4HA1,FKBP9,ALB,KDELR3,CTSF
GOTERM_CC_DIRECT	GO:0005925~focal adhesion	31	4.96795	9.40651e-06	604	425	20562	2.48314	0.00529125	0.000884212	0.000849721	FLNC,TADA1,ANXA1,LIMS2,JUP,CNN1,AFAP1,ITGA1,ILK,LMO7,CSRP1,MYH9,EPHA2,ENAH,AIF1L,SORBS1,FERMT1,TNS1,PIP5K1A,ACTG1,AKAP12,CD151,PGM5,CDC42EP1,SYNPO2,LPXN,PDCD6IP,SORBS2,LIMS1,ICAM1,PLAU
GOTERM_CC_DIRECT	GO:0009986~cell surface	39	6.25	3.23156e-05	604	639	20562	2.07774	0.0180612	0.00260371	0.00250215	NPTN,FCER1G,SPN,PLG,SULF2,ANXA1,HLA-DRB1,FAS,KRT4,ATP5PF,ITGA7,DMD,ITGA1,TLR2,SRPX,LMO7,EPHA2,CLCN3,PAM,TNS1,NT5E,CD151,SLC9A3,MS4A1,AOC3,PTGFRN,TFPI,CD38,HSP90AB1,CEL,HLA-A,ROR1,MELTF,MSLN,ICAM1,PLAU,CD209
GOTERM_CC_DIRECT	GO:0001725~stress fiber	11	1.76282	5.14633e-05	604	73	20562	5.12977	0.0286088	0.00362816	0.00348664	ILK,PGM5,ROR1,PDLIM2,MYH9,MYL9,SORBS1,FSCN1,SYNPO2,LDB3,ACTA2
GOTERM_MF_DIRECT	GO:0005515~protein binding	447	71.6346	9.12455e-06	599	12554	18869	1.12162	0.00790697	0.00482391	0.00479065	IFT122,DPYSL3,CADM3,CLIC3,NCBP2,RAB30,TACC3,GINM1,MYH9,RPL7L1,GAST,TNS1,UTP23,SLC9A3,KNG1,H1-0,ZFAND2B,MAP4K1,EXOSC1,BCL2L1,SYNPO2,PTGFRN,MGP,LITAF,GSTZ1,SULT2B1,GTF2F1,S100B,MCFD2,UNG,ATF7IP,MCM6,PPP1CA,NCF2,ARHGEF10,SULT1A1,KRT4,MZB1,ITGA7,PSME3IP1,DSTN,DENND1C,ARHGAP9,PRCC,CIAO1,FUBP1,CCDC12,NT5E,KCNMA1,TYMP,MTTP,LPXN,HLA-DQA1,PDCD6IP,TACC1,GNAO1,RCC2,WFDC2,LDB3,CD209,IGFBP1,TSR2,PRPH,CCDC86,M…
GOTERM_MF_DIRECT	GO:0042802~identical protein binding	87	13.9423	1.21301e-05	599	1714	18869	1.59893	0.0104978	0.00482391	0.00479065	CASC3,MAOB,DPYSL3,FLNC,NAMPT,TTR,ANXA1,CARD16,FGFR1OP2,AOX1,SLC16A7,TPSAB1,RNF17,TRIM32,NAF1,TLR2,SP1,HTRA3,SLC26A6,MYH9,SH3GL2,ASS1,PAM,RASEF,MCEMP1,APCS,CD3E,SFN,MS4A1,S100A2,SERPINA1,BCL2L1,CSRP3,SERPINC1,PKD2,HSP90AB1,SORBS2,GSTA4,LITAF,TFF3,SIL1,ICOSLG,GSTZ1,HEXIM1,PSME3,S100B,NBL1,FCER1G,DES,PSAT1,PTS,MCM6,STAT1,FN1,FAS,CAVIN1,TUBG1,CAP2,BCAT1,THG1L,TCL1A,NOP53,PPCS,PLCB1,ACTG1,ZBP1,ALOX5AP…
GOTERM_MF_DIRECT	GO:0042605~peptide antigen binding	9	1.44231	1.66342e-05	599	37	18869	7.66237	0.0143677	0.00482391	0.00479065	HLA-A,HLA-DRB1,SLC7A5,CD209,HLA-DQA1
GOTERM_CC_DIRECT	GO:0005576~extracellular region	93	14.9038	9.34639e-05	604	2129	20562	1.48708	0.0513507	0.00585707	0.0056286	OLFML1,IL1RAP,COL12A1,PTPN6,TTR,RNASE2,IGLV1-47,ANXA1,LAMB2,OGN,CCK,MFAP5,JUP,TPSAB1,RNASE4,THBS4,SPINT2,HTRA3,F7,PRELP,FRZB,SAA4,PAM,GAST,SLIT3,FAM3A,CSTB,CPA2,PRG3,APCS,KNG1,COL4A6,SERPINA1,C4A,SERPINC1,TFPI,WNT2B,HSP90AB1,MGP,TFF3,SLIT1,RNASE3,MELTF,TXNDC5,EPX,CXCL12,IGHV3-30,PLAU,S100B,NBL1,PLG,IGLV3-19,FN1,MZB1,TNXB,ABHD15,ARHGAP9,ST6GAL1,CMA1,SERPINA7,COL14A1,ITIH5,HSPH1,C7,NEGR1,HSPA6,IGHG…
GOTERM_CC_DIRECT	GO:0016020~membrane	107	17.1474	0.000113349	604	2547	20562	1.43016	0.0619316	0.00639288	0.00614351	PHRF1,IFT122,CLIC3,JAK3,PSTPIP2,KRT5,DENND5B,ITGA1,SRPX,MYH9,PLPP6,PIEZO1,MCOLN3,DOCK4,SLC2A4,ALOX15,MAP4K1,AGAP1,HSP90AB1,NVL,NCEH1,LYVE1,PSME3,PLA2G4C,GGA1,NCF2,NRBP1,FAS,CASKIN2,ITGA7,STMN1,PPL,STAMBPL1,ABHD15,RPS4Y1,CLCN3,ACTG1,NT5E,ALOX5AP,ATP2A1,GBP5,GZMM,SLC7A1,LPXN,PDCD6IP,HLA-DQA1,PFKM,CD38,MX1,VSNL1,TACC1,RCC2,AK6,P4HA1,CD209,IL1RAP,PRPH,GNL3L,PTPN6,HLA-DRB1,CHPF2,NAA15,SLC26A6,ETNK1,EV…
GOTERM_CC_DIRECT	GO:0005882~intermediate filament	14	2.24359	0.000149159	604	133	20562	3.58348	0.0806899	0.00755986	0.00726497	PRPH,DSP,DES,HLA-DRB1,KRT6A,KRT4,KRT5,KRT13,PKP2,JUP,PPL,EVPL,SYNM,KRT16
GOTERM_CC_DIRECT	GO:0030018~Z disc	14	2.24359	0.000160848	604	134	20562	3.55674	0.0867318	0.00755986	0.00726497	DES,PGM5,FLNC,PPP1R12B,CSRP3,SYNPO2,JUP,DMD,SORBS2,CFL2,PDLIM2,CSRP1,MYL9,LDB3
GOTERM_MF_DIRECT	GO:0005200~structural constituent of cytoskeleton	14	2.24359	3.378e-05	599	107	18869	4.1216	0.0289614	0.00734714	0.00729647	PRPH,DSP,DES,HLA-DRB1,KRT6A,KRT5,TUBG1,DMD,SORBS2,PPL,SYNM,KRT16,KRT6B,ACTG1
GOTERM_CC_DIRECT	GO:0005737~cytoplasm	204	32.6923	0.000184849	604	5576	20562	1.24548	0.0990132	0.00801962	0.00770679	IFT122,DNAJB9,DPYSL3,FLNC,KANK2,CLIC3,NCBP2,PSTPIP2,RNF17,TRIM32,TACC3,PPIG,MYH9,UTP15,FERMT1,TNS1,ZFAND2B,MAP4K1,EXOSC1,BCL2L1,PPP1R1B,GSTZ1,SULT2B1,AFP,FSCN1,S100B,RNF167,RPL37,PPP1CA,PAIP2,SULT1A1,CASKIN2,MZB1,PKP2,AFAP1L2,PPL,DSTN,METTL16,ARHGAP9,MYL9,CIAO1,FUBP1,WARS1,SEC14L2,PPCS,ACTA2,MICAL2,GBP1,LPXN,PFKM,TACC1,USP3,CD209,PRPH,PTPN6,PPP1R12B,UBXN1,HSPB7,WDR19,AOX1,DMD,NAA15,SPINT2,EVPL,CS…
GOTERM_CC_DIRECT	GO:0005912~adherens junction	16	2.5641	0.000208292	604	175	20562	3.11251	0.110849	0.00839117	0.00806386	DSC2,PGM5,CDC42EP1,TRIM29,PPP1CA,ANXA1,PARD3B,PKP2,JUP,STXBP6,LMO7,PDLIM2,SYNM,MYH9,SORBS1,LDB3
GOTERM_CC_DIRECT	GO:0001533~cornified envelope	9	1.44231	0.000310014	604	59	20562	5.19301	0.160438	0.0116565	0.0112018	DSC2,PPL,DSP,EVPL,KRT16,ANXA1,JUP,PKP2,CSTA
GOTERM_CC_DIRECT	GO:0030057~desmosome	6	0.961538	0.000696391	604	25	20562	8.17033	0.324904	0.0245478	0.0235902	DSC2,PPL,DSP,EVPL,JUP,PKP2
GOTERM_CC_DIRECT	GO:0032991~macromolecular complex	37	5.92949	0.000911699	604	703	20562	1.79174	0.402161	0.030247	0.0290671	HIRA,SPATS2L,GGA1,PTPN6,TTR,STAT1,ANXA1,CARD16,EXOG,CAVIN1,DMD,ILK,TCL1A,MYH9,AIF1L,WARS1,POLG,POLG,PYHIN1,PLCB1,ACTA2,HSPH1,USP28,DTNA,SLC7A1,NASP,PARD3B,HSP90AB1,LIMS1,TRIAP1,LDB1,TBP,P3H1,CGNL1,SUGT1,SOX9,GTF2F1,ALB
GOTERM_CC_DIRECT	GO:0072562~blood microparticle	13	2.08333	0.00118757	604	145	20562	3.05214	0.488388	0.0372105	0.0357591	APCS,HSPA6,IGHG3,PLG,KNG1,IGLV1-47,C4A,FN1,IGKV1-39,SERPINC1,IGHV3-7,ALB,ACTG1
GOTERM_CC_DIRECT	GO:0030055~cell-substrate junction	4	0.641026	0.00125872	604	8	20562	17.0215	0.508534	0.037364	0.0359066	PGM5,SORBS1,FERMT1,DMD
GOTERM_CC_DIRECT	GO:0005856~cytoskeleton	30	4.80769	0.00141	604	541	20562	1.88778	0.54878	0.0379533	0.0364729	TAGLN,DSP,FLNC,JAK3,PPP1R12B,PSTPIP2,WDR19,KRT13,JUP,CNN1,SPIRE1,DMD,SSH2,PPL,EVPL,ENAH,FERMT1,TNS1,ACTG1,AKAP12,CDC42EP1,CSRP3,GPHN,EML1,TAGLN3,GAS2,KRT16,FSCN1,LDB3,SMTN
GOTERM_CC_DIRECT	GO:0071556~integral component of lumenal side of endoplasmic reticulum membrane	6	0.961538	0.00141316	604	29	20562	7.04339	0.549584	0.0379533	0.0364729	HLA-A,HLA-DRB1,HLA-DQA1,PKD2
GOTERM_CC_DIRECT	GO:0043034~costamere	5	0.801282	0.00161452	604	18	20562	9.4564	0.598008	0.0413903	0.0397758	ILK,PGM5,FLNC,SYNM,DMD
GOTERM_CC_DIRECT	GO:0001772~immunological synapse	7	1.12179	0.00191078	604	45	20562	5.29558	0.659967	0.0468557	0.045028	NPTN,CD3E,MYH9,HLA-DRB1,ICAM1,PDCD6IP

## Sheet: Table S4
Table S4. Weight of each proteins in prognostic signature
Protein name	Coef
LIMS1	-4.1387
RAB6B	-7.94037
MSRB3	1.26596
ITGA7	0.217786
SMTN	1.02567
TBC1D14	-2.158
DUOXA2	6.57816
TADA1	2.35042
PLCB1	-1.57135
SEMA3C	-3.92132
